# Supplementary material for: Under-Appreciated Phylogroup Diversity of Escherichia coli within and between Animals at the Urban-Wildland Interface
Source: Appl Environ Microbiol. 2023 May 16;89(6):e00142-23. doi: 10.1128/aem.00142-23 (PMC10305377; doi:10.1128/aem.00142-23)
Supplement: Supplemental file 2 — Supplemental material. Download aem.00142-23-s0002.xlsx, XLSX file, 0.04 MB [file aem.00142-23-s0002.xlsx]

## Sheet: Sheet1
Table S2. Metadata for E. coli isolation from animals at Jasper Ridge Biological Preserve																		unique banding patterns in proportions of total isolates per sample																	major phylogroups in proportions of total isolates per sample									raw counts of major phylogroups present in each sample
sample_ID	host_species	scientific_name	scat_age	diet	latitude	longitude	status	Date_collected	year	season(w/d)	adult_body_mass_g	log(body_mass_g)	home_range_km2	log(1+home_range_km2)	num_isolates	num_phylogroups	num_unique_banding_patterns	A.1	A.2	B1.	B2.1	B2.2	B2.3	C.	D.1	D.2	E.1	E.2	E.3	F.	G.	cryptic clade.1	cryptic clade.2	cryptic clade.3	A	B1	B2	C	D	E	F	G	cryptic clades	A_count	B1_count	B2_count	C_count	D_count	E_count
bat1	bat	Chiroptera	old	carnivore	37.394	-122.247	wild	2020-02-10	2020	wet	17.3	1.23805	29	1.47712	10	1	1	1	0	0	0	0	0	0	0	0	0	0	0	0	0	0	0	0	1	0	0	0	0	0	0	0	0	10	0	0	0	0	0
bat2	bat	Chiroptera	old	carnivore	37.394	-122.247	wild	2020-02-10	2020	wet	17.3	1.23805	29	1.47712	1	1	1	0	0	0	1	0	0	0	0	0	0	0	0	0	0	0	0	0	0	0	1	0	0	0	0	0	0	0	0	1	0	0	0
2	bobcat	Lynx rufus	old	carnivore	37.4042	-122.237	wild	2017-10-26	2017	dry	6390	3.8055	28.4	1.46835	27	3	3	0	0.44	0.52	0.04	0	0	0	0	0	0	0	0	0	0	0	0	0	0.44	0.52	0.04	0	0	0	0	0	0	12	14	1	0	0	0
8	bobcat	Lynx rufus	old	carnivore	37.4129	-122.226	wild	2017-10-26	2017	dry	6390	3.8055	28.4	1.46835	20	1	1	0	1	0	0	0	0	0	0	0	0	0	0	0	0	0	0	0	1	0	0	0	0	0	0	0	0	20	0	0	0	0	0
14	bobcat	Lynx rufus	old	carnivore	37.41	-122.224	wild	2017-10-26	2017	dry	6390	3.8055	28.4	1.46835	37	3	4	0	0	0.05	0.03	0	0.08	0	0.84	0	0	0	0	0	0	0	0	0	0	0.05	0.11	0	0.84	0	0	0	0	0	2	4	0	31	0
171	bobcat	Lynx rufus	old	carnivore	37.3995	-122.23	wild	2017-11-08	2017	dry	6390	3.8055	28.4	1.46835	20	1	1	0	0	0	0	0	1	0	0	0	0	0	0	0	0	0	0	0	0	0	1	0	0	0	0	0	0	0	0	20	0	0	0
220	bobcat	Lynx rufus	old	carnivore	37.4018	-122.236	wild	2018-01-07	2018	wet	6390	3.8055	28.4	1.46835	10	2	2	0	0	0.6	0.4	0	0	0	0	0	0	0	0	0	0	0	0	0	0	0.6	0.4	0	0	0	0	0	0	0	6	4	0	0	0
375	bobcat	Lynx rufus	average	carnivore	ND	ND	wild	2019-11-12	2019	dry	6390	3.8055	28.4	1.46835	23	1	1	0	0	1	0	0	0	0	0	0	0	0	0	0	0	0	0	0	0	1	0	0	0	0	0	0	0	0	23	0	0	0	0
400	bobcat	Lynx rufus	fresh	carnivore	37.4064	-122.227	wild	2021-06-23	2021	dry	6390	3.8055	28.4	1.46835	24	1	1	0	1	0	0	0	0	0	0	0	0	0	0	0	0	0	0	0	1	0	0	0	0	0	0	0	0	24	0	0	0	0	0
403	bobcat	Lynx rufus	fresh	carnivore	37.4083	-122.238	wild	2021-06-23	2021	dry	6390	3.8055	28.4	1.46835	40	3	3	0	0.7	0.23	0	0	0.08	0	0	0	0	0	0	0	0	0	0	0	0.7	0.22	0.08	0	0	0	0	0	0	28	9	3	0	0	0
404	bobcat	Lynx rufus	fresh	carnivore	37.4003	-122.238	wild	2021-06-23	2021	dry	6390	3.8055	28.4	1.46835	39	3	3	0	0	0.72	0	0	0.23	0	0	0	0	0	0	0	0	0	0	0.05	0	0.72	0.23	0	0	0	0	0	0.05	0	28	9	0	0	0
362	California vole	Microtus californicus	old	herbivore	37.4081	-122.227	wild	2021-02-19	2021	wet	57.4	1.75891	5.77e-05	2.50581e-05	10	2	2	0	0	0.8	0	0	0	0	0	0	0	0	0	0	0	0.2	0	0	0	0.8	0	0	0	0	0	0	0.2	0	8	0	0	0	0
433	cow	Bos taurus	average	herbivore	37.41	-122.219	domestic	2021-11-05	2021	dry	613000	5.78746	10.2	1.04922	20	1	1	0	0	1	0	0	0	0	0	0	0	0	0	0	0	0	0	0	0	1	0	0	0	0	0	0	0	0	20	0	0	0	0
434	cow	Bos taurus	average	herbivore	37.4078	-122.216	domestic	2021-11-05	2021	dry	613000	5.78746	10.2	1.04922	16	2	3	0.06	0.06	0.88	0	0	0	0	0	0	0	0	0	0	0	0	0	0	0.12	0.88	0	0	0	0	0	0	0	2	14	0	0	0	0
435	cow	Bos taurus	average	herbivore	37.4103	-122.218	domestic	2021-11-05	2021	dry	613000	5.78746	10.2	1.04922	20	1	1	0	0	1	0	0	0	0	0	0	0	0	0	0	0	0	0	0	0	1	0	0	0	0	0	0	0	0	20	0	0	0	0
436	cow	Bos taurus	average	herbivore	37.4106	-122.218	domestic	2021-11-05	2021	dry	613000	5.78746	10.2	1.04922	20	1	1	0	0	1	0	0	0	0	0	0	0	0	0	0	0	0	0	0	0	1	0	0	0	0	0	0	0	0	20	0	0	0	0
437	cow	Bos taurus	average	herbivore	37.4075	-122.214	domestic	2021-11-05	2021	dry	613000	5.78746	10.2	1.04922	15	1	1	0	0	1	0	0	0	0	0	0	0	0	0	0	0	0	0	0	0	1	0	0	0	0	0	0	0	0	15	0	0	0	0
55	coyote	Canis latrans	old	omnivore	37.4134	-122.225	wild	2017-11-02	2017	dry	12000	4.07918	16.8	1.25042	10	3	3	0	0.2	0.4	0	0	0	0	0	0	0	0	0	0	0.4	0	0	0	0.2	0.4	0	0	0	0	0	0.4	0	2	4	0	0	0	0
62	coyote	Canis latrans	old	omnivore	37.4125	-122.231	wild	2017-11-06	2017	dry	12000	4.07918	16.8	1.25042	10	1	1	0	0	1	0	0	0	0	0	0	0	0	0	0	0	0	0	0	0	1	0	0	0	0	0	0	0	0	10	0	0	0	0
90	coyote	Canis latrans	fresh	omnivore	37.3989	-122.215	wild	2017-11-02	2017	dry	12000	4.07918	16.8	1.25042	20	1	1	0	0	0	0	0	1	0	0	0	0	0	0	0	0	0	0	0	0	0	1	0	0	0	0	0	0	0	0	20	0	0	0
92	coyote	Canis latrans	fresh	omnivore	37.4021	-122.22	wild	2017-11-02	2017	dry	12000	4.07918	16.8	1.25042	19	2	2	0	0	0.95	0	0	0.05	0	0	0	0	0	0	0	0	0	0	0	0	0.95	0.05	0	0	0	0	0	0	0	18	1	0	0	0
138	coyote	Canis latrans	fresh	omnivore	37.407	-122.228	wild	2017-11-06	2017	dry	12000	4.07918	16.8	1.25042	22	2	2	0	0	0.91	0	0	0.09	0	0	0	0	0	0	0	0	0	0	0	0	0.91	0.09	0	0	0	0	0	0	0	20	2	0	0	0
377	coyote	Canis latrans	old	omnivore	37.4008	-122.236	wild	2021-06-16	2021	dry	12000	4.07918	16.8	1.25042	40	3	3	0	0	0.83	0.14	0	0	0	0	0	0	0	0	0	0.03	0	0	0	0	0.83	0.14	0	0	0	0	0.03	0	0	33	6	0	0	0
378	coyote	Canis latrans	old	omnivore	37.4019	-122.221	wild	2021-06-16	2021	dry	12000	4.07918	16.8	1.25042	21	1	1	0	0	0	0	0	1	0	0	0	0	0	0	0	0	0	0	0	0	0	1	0	0	0	0	0	0	0	0	21	0	0	0
399	coyote	Canis latrans	average	omnivore	37.4133	-122.225	wild	2021-06-23	2021	dry	12000	4.07918	16.8	1.25042	37	2	2	0.03	0.81	0.03	0	0	0.14	0	0	0	0	0	0	0	0	0	0	0	0.83	0.03	0.14	0	0	0	0	0	0	31	1	5	0	0	0
416	coyote	Canis latrans	old	omnivore	37.4078	-122.232	wild	2021-08-13	2021	dry	12000	4.07918	16.8	1.25042	22	1	1	0	0	0	0	0	1	0	0	0	0	0	0	0	0	0	0	0	0	0	1	0	0	0	0	0	0	0	0	22	0	0	0
421	coyote	Canis latrans	average	omnivore	37.4136	-122.223	wild	2021-09-03	2021	dry	12000	4.07918	16.8	1.25042	20	2	2	0	0	0.4	0	0	0.6	0	0	0	0	0	0	0	0	0	0	0	0	0.4	0.6	0	0	0	0	0	0	0	8	12	0	0	0
422	coyote	Canis latrans	average	omnivore	37.4136	-122.224	wild	2021-09-03	2021	dry	12000	4.07918	16.8	1.25042	10	2	3	0	0	0.5	0.2	0	0.3	0	0	0	0	0	0	0	0	0	0	0	0	0.5	0.5	0	0	0	0	0	0	0	5	5	0	0	0
427	coyote	Canis latrans	average	omnivore	37.4069	-122.236	wild	2021-10-08	2021	dry	12000	4.07918	16.8	1.25042	20	2	2	0	0	0.05	0.95	0	0	0	0	0	0	0	0	0	0	0	0	0	0	0.05	0.95	0	0	0	0	0	0	0	1	19	0	0	0
2017	coyote	Canis latrans	average	omnivore	ND	ND	wild	2017-10-10	2017	dry	12000	4.07918	16.8	1.25042	6	2	2	0	0	0	0	0	0	0	0.67	0	0.33	0	0	0	0	0	0	0	0	0	0	0	0.67	0.33	0	0	0	0	0	0	0	4	2
393	duskyfooted woodrat	Neotoma fuscipes	old	herbivore	37.4056	-122.237	wild	2021-06-18	2021	dry	224	2.35025	0.00159	0.00068998	10	1	1	0	0	0	0	0	1	0	0	0	0	0	0	0	0	0	0	0	0	0	1	0	0	0	0	0	0	0	0	10	0	0	0
midden2	ground squirrel	Otospermophilus beecheyi	old	herbivore	37.405	-122.24	wild	2020-04-30	2020	wet	598	2.7767	0.000291	0.000126361	30	2	2	0	0	0	0	0	0	0	0.4	0	0.6	0	0	0	0	0	0	0	0	0	0	0	0.4	0.6	0	0	0	0	0	0	0	12	18
midden3	ground squirrel	Otospermophilus beecheyi	old	herbivore	37.405	-122.24	wild	2020-04-30	2020	wet	598	2.7767	0.000291	0.000126361	6	1	1	0	0	0	0	0	0	0	0	0	1	0	0	0	0	0	0	0	0	0	0	0	0	1	0	0	0	0	0	0	0	0	6
midden4	ground squirrel	Otospermophilus beecheyi	old	herbivore	37.405	-122.24	wild	2017-06-01	2017	dry	598	2.7767	0.000291	0.000126361	10	1	1	0	0	0	0	0	1	0	0	0	0	0	0	0	0	0	0	0	0	0	1	0	0	0	0	0	0	0	0	10	0	0	0
423	goat	Capra hircus	old	herbivore	37.41	-122.219	domestic	2021-09-03	2021	dry	46900	4.67117	43.5	1.64836	51	2	2	0	0.04	0.96	0	0	0	0	0	0	0	0	0	0	0	0	0	0	0.04	0.96	0	0	0	0	0	0	0	2	49	0	0	0	0
7	gray fox	Urocyon cinereoargenteus	average	omnivore	37.4062	-122.234	wild	2017-10-26	2017	dry	3830	3.5832	1.64	0.421604	35	1	1	0	0	0	0	0	0	0	0	0	0	0	0	0	0	0	0	1	0	0	0	0	0	0	0	0	1	0	0	0	0	0	0
17	gray fox	Urocyon cinereoargenteus	fresh	omnivore	37.402	-122.236	wild	2017-10-26	2017	dry	3830	3.5832	1.64	0.421604	20	2	2	0	0	0.85	0	0	0.15	0	0	0	0	0	0	0	0	0	0	0	0	0.85	0.15	0	0	0	0	0	0	0	17	3	0	0	0
19	gray fox	Urocyon cinereoargenteus	average	omnivore	37.4004	-122.21	wild	2017-10-27	2017	dry	3830	3.5832	1.64	0.421604	50	1	1	0	0	0	0	0	0	0	1	0	0	0	0	0	0	0	0	0	0	0	0	0	1	0	0	0	0	0	0	0	0	50	0
65	gray fox	Urocyon cinereoargenteus	average	omnivore	37.4062	-122.243	wild	2017-11-06	2017	dry	3830	3.5832	1.64	0.421604	44	2	2	0	0	0.82	0.18	0	0	0	0	0	0	0	0	0	0	0	0	0	0	0.82	0.18	0	0	0	0	0	0	0	36	8	0	0	0
130	gray fox	Urocyon cinereoargenteus	old	omnivore	37.4018	-122.233	wild	2017-11-12	2017	dry	3830	3.5832	1.64	0.421604	7	2	2	0	0	0.14	0	0	0.86	0	0	0	0	0	0	0	0	0	0	0	0	0.14	0.86	0	0	0	0	0	0	0	1	6	0	0	0
131	gray fox	Urocyon cinereoargenteus	old	omnivore	37.4022	-122.234	wild	2017-11-12	2017	dry	3830	3.5832	1.64	0.421604	7	1	1	0	0	0	0	0	1	0	0	0	0	0	0	0	0	0	0	0	0	0	1	0	0	0	0	0	0	0	0	7	0	0	0
319	gray fox	Urocyon cinereoargenteus	fresh	omnivore	37.4004	-122.237	wild	2018-10-30	2018	dry	3830	3.5832	1.64	0.421604	26	1	1	0	0	0	0	0	0	0	0	0	0	0	0	1	0	0	0	0	0	0	0	0	0	0	1	0	0	0	0	0	0	0	0
321	gray fox	Urocyon cinereoargenteus	average	omnivore	37.4049	-122.237	wild	2018-11-02	2018	dry	3830	3.5832	1.64	0.421604	14	1	1	0	0	0	0	0	1	0	0	0	0	0	0	0	0	0	0	0	0	0	1	0	0	0	0	0	0	0	0	14	0	0	0
322	gray fox	Urocyon cinereoargenteus	fresh	omnivore	37.4006	-122.237	wild	2018-11-02	2018	dry	3830	3.5832	1.64	0.421604	20	2	3	0	0	0.05	0	0.15	0.8	0	0	0	0	0	0	0	0	0	0	0	0	0.05	0.95	0	0	0	0	0	0	0	1	19	0	0	0
405	horse	Equus caballus	old	herbivore	37.4117	-122.237	domestic	2021-06-23	2021	dry	400000	5.60206	15	1.20412	20	3	4	0.05	0.05	0.35	0	0	0.55	0	0	0	0	0	0	0	0	0	0	0	0.1	0.35	0.55	0	0	0	0	0	0	2	7	11	0	0	0
406	horse	Equus caballus	old	herbivore	37.4136	-122.223	domestic	2021-06-23	2021	dry	400000	5.60206	15	1.20412	14	3	3	0.21	0	0.71	0	0	0	0	0.07	0	0	0	0	0	0	0	0	0	0.21	0.71	0	0	0.08	0	0	0	0	3	10	0	0	1	0
407	horse	Equus caballus	old	herbivore	37.4128	-122.23	domestic	2021-06-23	2021	dry	400000	5.60206	15	1.20412	20	4	4	0.05	0.1	0.75	0	0	0	0	0	0.1	0	0	0	0	0	0	0	0	0.15	0.75	0	0	0.1	0	0	0	0	3	15	0	0	2	0
408	horse	Equus caballus	old	herbivore	37.4123	-122.236	domestic	2021-06-23	2021	dry	400000	5.60206	15	1.20412	3	2	2	0.33	0	0.67	0	0	0	0	0	0	0	0	0	0	0	0	0	0	0.33	0.67	0	0	0	0	0	0	0	1	2	0	0	0	0
412	horse	Equus caballus	old	herbivore	37.4122	-122.221	domestic	2021-03-07	2021	wet	400000	5.60206	15	1.20412	26	2	2	0.62	0	0.38	0	0	0	0	0	0	0	0	0	0	0	0	0	0	0.62	0.38	0	0	0	0	0	0	0	16	10	0	0	0	0
414	horse	Equus caballus	average	herbivore	37.4128	-122.23	domestic	2021-08-13	2021	dry	400000	5.60206	15	1.20412	10	2	2	0	0.5	0.5	0	0	0	0	0	0	0	0	0	0	0	0	0	0	0.5	0.5	0	0	0	0	0	0	0	5	5	0	0	0	0
430	horse	Equus caballus	old	herbivore	37.4122	-122.227	domestic	2021-07-01	2021	dry	400000	5.60206	15	1.20412	20	3	3	0	0.1	0.85	0.05	0	0	0	0	0	0	0	0	0	0	0	0	0	0.1	0.85	0.05	0	0	0	0	0	0	2	17	1	0	0	0
371	rabbit	Lagomorpha	average	herbivore	37.4128	-122.226	wild	2021-03-07	2021	wet	1362	3.13418	0.55	0.190332	20	1	1	0	0	0	0	0	1	0	0	0	0	0	0	0	0	0	0	0	0	0	1	0	0	0	0	0	0	0	0	20	0	0	0
361	longtailed weasel	Mustela frenata	fresh	carnivore	37.4056	-122.24	wild	2021-02-19	2021	wet	191	2.28103	0.19	0.075547	12	1	1	0	0	1	0	0	0	0	0	0	0	0	0	0	0	0	0	0	0	1	0	0	0	0	0	0	0	0	12	0	0	0	0
28	black-tailed deer	Odocoileus hemionus	old	herbivore	37.4063	-122.239	wild	2017-10-29	2017	dry	83800	4.92324	1.99	0.475671	54	2	2	0	0	0	0	0	0.98	0	0	0	0	0	0	0.02	0	0	0	0	0	0	0.98	0	0	0	0.02	0	0	0	0	53	0	0	0
124	black-tailed deer	Odocoileus hemionus	fresh	herbivore	37.404	-122.24	wild	2017-11-08	2017	dry	83800	4.92324	1.99	0.475671	30	2	2	0	0	0.97	0	0	0.03	0	0	0	0	0	0	0	0	0	0	0	0	0.97	0.03	0	0	0	0	0	0	0	29	1	0	0	0
204	black-tailed deer	Odocoileus hemionus	average	herbivore	37.4052	-122.239	wild	2017-11-12	2017	dry	83800	4.92324	1.99	0.475671	18	1	1	0	0	1	0	0	0	0	0	0	0	0	0	0	0	0	0	0	0	1	0	0	0	0	0	0	0	0	18	0	0	0	0
240	black-tailed deer	Odocoileus hemionus	old	herbivore	37.4038	-122.241	wild	2018-04-17	2018	wet	83800	4.92324	1.99	0.475671	14	2	2	0	0	0.14	0	0	0.86	0	0	0	0	0	0	0	0	0	0	0	0	0.14	0.86	0	0	0	0	0	0	0	2	12	0	0	0
330	black-tailed deer	Odocoileus hemionus	average	herbivore	37.4047	-122.24	wild	2019-07-10	2019	dry	83800	4.92324	1.99	0.475671	10	1	1	0	0	1	0	0	0	0	0	0	0	0	0	0	0	0	0	0	0	1	0	0	0	0	0	0	0	0	10	0	0	0	0
331	black-tailed deer	Odocoileus hemionus	average	herbivore	37.4047	-122.24	wild	2019-07-10	2019	dry	83800	4.92324	1.99	0.475671	10	1	1	0	0	1	0	0	0	0	0	0	0	0	0	0	0	0	0	0	0	1	0	0	0	0	0	0	0	0	10	0	0	0	0
350	black-tailed deer	Odocoileus hemionus	old	herbivore	37.4081	-122.227	wild	2021-02-19	2021	wet	83800	4.92324	1.99	0.475671	30	1	1	0	0	1	0	0	0	0	0	0	0	0	0	0	0	0	0	0	0	1	0	0	0	0	0	0	0	0	30	0	0	0	0
351	black-tailed deer	Odocoileus hemionus	old	herbivore	37.4081	-122.227	wild	2021-02-19	2021	wet	83800	4.92324	1.99	0.475671	30	2	2	0	0	0.67	0.33	0	0	0	0	0	0	0	0	0	0	0	0	0	0	0.67	0.33	0	0	0	0	0	0	0	20	10	0	0	0
352	black-tailed deer	Odocoileus hemionus	old	herbivore	37.4081	-122.227	wild	2021-02-19	2021	wet	83800	4.92324	1.99	0.475671	30	2	2	0	0	0.67	0	0	0.33	0	0	0	0	0	0	0	0	0	0	0	0	0.67	0.33	0	0	0	0	0	0	0	20	10	0	0	0
354	black-tailed deer	Odocoileus hemionus	old	herbivore	37.4081	-122.227	wild	2021-02-19	2021	wet	83800	4.92324	1.99	0.475671	30	2	2	0	0	0.97	0	0	0.03	0	0	0	0	0	0	0	0	0	0	0	0	0.97	0.03	0	0	0	0	0	0	0	29	1	0	0	0
357	black-tailed deer	Odocoileus hemionus	old	herbivore	37.4081	-122.227	wild	2021-02-19	2021	wet	83800	4.92324	1.99	0.475671	29	2	2	0	0	0.69	0	0	0.31	0	0	0	0	0	0	0	0	0	0	0	0	0.69	0.31	0	0	0	0	0	0	0	20	9	0	0	0
358	black-tailed deer	Odocoileus hemionus	old	herbivore	37.4083	-122.227	wild	2021-02-19	2021	wet	83800	4.92324	1.99	0.475671	30	1	1	0	0	0	0	0	0	0	0	0	0	0	0	0	0	0	0	1	0	0	0	0	0	0	0	0	1	0	0	0	0	0	0
426	opossum	Didelphis marsupialis	old	omnivore	37.4096	-122.239	wild	2021-10-01	2021	dry	2470	3.3927	0.49	0.173186	35	3	5	0	0	0.49	0.03	0.06	0.37	0	0.06	0	0	0	0	0	0	0	0	0	0	0.49	0.46	0	0.06	0	0	0	0	0	17	16	0	2	0
12	puma	Puma concolor	average	carnivore	37.4121	-122.227	wild	2017-10-26	2017	dry	53900	4.73159	118	2.07555	6	1	1	0	1	0	0	0	0	0	0	0	0	0	0	0	0	0	0	0	1	0	0	0	0	0	0	0	0	6	0	0	0	0	0
23	puma	Puma concolor	old	carnivore	37.3998	-122.227	wild	2017-10-27	2017	dry	53900	4.73159	118	2.07555	20	3	5	0.1	0.15	0.5	0.05	0	0.2	0	0	0	0	0	0	0	0	0	0	0	0.25	0.5	0.25	0	0	0	0	0	0	5	10	5	0	0	0
81	puma	Puma concolor	fresh	carnivore	37.4081	-122.238	wild	2017-11-01	2017	dry	53900	4.73159	118	2.07555	19	2	2	0	0.32	0.68	0	0	0	0	0	0	0	0	0	0	0	0	0	0	0.32	0.68	0	0	0	0	0	0	0	6	13	0	0	0	0
242	puma	Puma concolor	old	carnivore	37.4036	-122.229	wild	2018-04-24	2018	wet	53900	4.73159	118	2.07555	10	1	1	0	0	0	0	0	0	0	0	0	1	0	0	0	0	0	0	0	0	0	0	0	0	1	0	0	0	0	0	0	0	0	10
324	puma	Puma concolor	old	carnivore	37.4048	-122.239	wild	2018-11-02	2018	dry	53900	4.73159	118	2.07555	10	2	2	0	0	0.8	0	0	0.2	0	0	0	0	0	0	0	0	0	0	0	0	0.8	0.2	0	0	0	0	0	0	0	8	2	0	0	0
328	puma	Puma concolor	average	carnivore	37.4018	-122.233	wild	2018-11-13	2018	dry	53900	4.73159	118	2.07555	30	4	5	0	0.07	0.57	0	0	0.17	0	0.17	0.03	0	0	0	0	0	0	0	0	0.07	0.56	0.17	0	0.2	0	0	0	0	2	17	5	0	6	0
364	puma	Puma concolor	old	carnivore	37.4075	-122.219	wild	2021-03-29	2021	wet	53900	4.73159	118	2.07555	9	3	3	0	0.11	0.11	0	0	0	0	0	0	0	0	0	0	0	0	0	0.78	0.11	0.11	0	0	0	0	0	0	0.78	1	1	0	0	0	0
365	puma	Puma concolor	average	carnivore	37.4069	-122.216	wild	2021-03-29	2021	wet	53900	4.73159	118	2.07555	20	3	4	0.1	0.25	0.4	0	0	0	0.25	0	0	0	0	0	0	0	0	0	0	0.35	0.4	0	0.25	0	0	0	0	0	7	8	0	5	0	0
368	puma	Puma concolor	fresh	carnivore	37.4075	-122.219	wild	2021-03-29	2021	wet	53900	4.73159	118	2.07555	2	2	2	0	0	0.5	0	0	0.5	0	0	0	0	0	0	0	0	0	0	0	0	0.5	0.5	0	0	0	0	0	0	0	1	1	0	0	0
369	puma	Puma concolor	fresh	carnivore	37.4075	-122.219	wild	2021-03-29	2021	wet	53900	4.73159	118	2.07555	20	2	2	0	0	0	0	0	0.6	0	0	0	0	0	0	0	0	0	0	0.4	0	0	0.6	0	0	0	0	0	0.4	0	0	12	0	0	0
401	puma	Puma concolor	fresh	carnivore	37.4122	-122.23	wild	2021-06-23	2021	dry	53900	4.73159	118	2.07555	10	1	1	0	1	0	0	0	0	0	0	0	0	0	0	0	0	0	0	0	1	0	0	0	0	0	0	0	0	10	0	0	0	0	0
333	turkey	Meleagris gallopavo	fresh	omnivore	37.4121	-122.236	wild	2019-07-10	2019	dry	7000	3.8451	5	0.778151	22	3	6	0	0	0.18	0.05	0.18	0.27	0	0.27	0.05	0	0	0	0	0	0	0	0	0	0.18	0.5	0	0.32	0	0	0	0	0	4	11	0	7	0
334	turkey	Meleagris gallopavo	fresh	omnivore	37.411	-122.238	wild	2019-07-10	2019	dry	7000	3.8451	5	0.778151	21	2	2	0	0	0.67	0	0	0.33	0	0	0	0	0	0	0	0	0	0	0	0	0.67	0.33	0	0	0	0	0	0	0	14	7	0	0	0
382	turkey	Meleagris gallopavo	old	omnivore	37.4056	-122.24	wild	2021-06-18	2021	dry	7000	3.8451	5	0.778151	23	1	1	0	0	0	0	0	1	0	0	0	0	0	0	0	0	0	0	0	0	0	1	0	0	0	0	0	0	0	0	23	0	0	0
388	turkey	Meleagris gallopavo	old	omnivore	37.4067	-122.241	wild	2021-06-18	2021	dry	7000	3.8451	5	0.778151	20	1	1	0	0	0	0	0	1	0	0	0	0	0	0	0	0	0	0	0	0	0	1	0	0	0	0	0	0	0	0	20	0	0	0
411	turkey	Meleagris gallopavo	average	omnivore	37.4135	-122.225	wild	2021-03-07	2021	wet	7000	3.8451	5	0.778151	40	2	2	0	0	0	0	0	0	0	0.03	0	0	0	0	0	0	0	0	0.98	0	0	0	0	0.03	0	0	0	0.97	0	0	0	0	1	0
418	turkey	Meleagris gallopavo	average	omnivore	37.4056	-122.24	wild	2021-08-13	2021	dry	7000	3.8451	5	0.778151	20	1	1	0	0	0	0	0	1	0	0	0	0	0	0	0	0	0	0	0	0	0	1	0	0	0	0	0	0	0	0	20	0	0	0
385	western fence lizard	Sceloporus occidentalis	old	carnivore	37.4056	-122.24	wild	2021-06-18	2021	dry	28	1.44716	0.0001	4.34273e-05	20	1	1	0	0	0	0	0	1	0	0	0	0	0	0	0	0	0	0	0	0	0	1	0	0	0	0	0	0	0	0	20	0	0	0
[truncated: 3 more columns]
